# Supplementary material for: A Peptide-Based Hydrogel for Adsorption of Dyes and Pharmaceuticals in Water Remediation
Source: Gels. 2022 Oct 19;8(10):672. doi: 10.3390/gels8100672 (PMC9601570; doi:10.3390/gels8100672)
Supplement: Supplementary file 1 [file gels-08-00672-s001.zip]

Archive with 1 entries (1 files):
- gels-1953914-supplementary.pdf
